# Supplementary material for: Is Common Dandelion (Taraxacum officinale agg.) Foraged for Food in Vineyards Pesticide Residues Free?
Source: Foods. 2025 Feb 17;14(4):684. doi: 10.3390/foods14040684 (PMC11854272; doi:10.3390/foods14040684)
Supplement: Supplementary file 1 [file foods-14-00684-s001.zip]

Archive with 2 entries (2 files):
- Skubic et al_Supplementary Table S1, Table S2_new.pdf
- Skubic et al_Supplementary Table S3_new.xlsx
