# Supplementary material for: Is Common Dandelion (Taraxacum officinale agg.) Foraged for Food in Vineyards Pesticide Residues Free?
Source: Foods. 2025 Feb 17;14(4):684. doi: 10.3390/foods14040684 (PMC11854272; doi:10.3390/foods14040684)
Supplement: Supplementary file 1 [file foods-14-00684-s001.zip › Skubic et al_Supplementary Table S3_new.xlsx]

## Sheet: Skubic et al_Supplementary Tabl
Table S3: Analysed active substances, its MRLs, limits of quantification (LOQ) and levels (mg/kg) in leaves of common dandelion (Taraxacum officinale agg.) from integrated (I), organic (E) and biodynamic (B) vineyards in three sampling periods (V1: spring sampling, V2: summer sampling when the plants regrew after the mulching, V3: autumn sampling when the plants regrew again after the last mulchi…
	Concentration [mg/kg]
Active substance	Boscalid	Difenoconazole	Dimethomorph	Kresoxim-methyl	Mandipropamid	Metalaxyl-M	Tebuconazole	Triadimenol
LOQ	0.005	0.005	0.005	0.005	0.005	0.005	0.005	0.005
MRL	7	4	0.05	0.01	0.15	0.4	0.15	0.01
Sample ID
V1 I1 R_1	-	-	-	-	-	-	-	-
V1 I1 R_2	-	-	-	-	-	-	-	-
V1 I2 R_1	-	-	-	-	-	-	-	-
V1 I2 R_2	-	-	-	-	-	-	-	-
V1 I3 R_1	-	-	-	-	-	-	-	-
V1 I3 R_2	-	-	-	-	-	-	-	-
V1 I4 R_1	-	-	-	-	-	-	-	-
V1 I4 R_2	-	-	-	-	-	-	-	-
V1 I5 R_1	-	-	-	-	-	-	0.005	-
V1 I5 R_2	-	-	-	-	-	-	-	-
V1 B1 R_1	-	-	-	-	-	-	-	-
V1 B1 R_2	-	-	-	-	-	-	-	-
V1 B2 R_1	-	-	-	-	-	-	-	-
V1 B2 R_2	-	-	-	-	-	-	-	-
V1 B4 R_1	-	-	-	-	-	-	-	-
V1 B4 R_2	-	-	-	-	-	-	-	-
V1 B5 R_1	-	-	-	-	-	-	-	-
V1 B5 R_2	-	-	-	-	-	-	-	-
V1 E1 R_1	-	-	-	-	-	-	-	-
V1 E1 R_2	-	-	-	-	-	-	-	-
V1 E3 R_1	-	-	-	-	-	-	-	-
V1 E3 R_2	-	-	-	-	-	-	-	-
V1 E4 R_2	-	-	-	-	-	-	-	-
V1 E4 R_1	-	-	-	-	-	-	-	-
V1 E5 R_1	-	-	-	-	-	-	-	-
V1 E5 R_2	-	-	-	-	-	-	-	-
V1 E6 R_1	-	-	-	-	-	-	-	-
V1 E6 R_2	-	-	-	-	-	-	-	-
V2 I1 R_1	0.097	-	-	0.017	0.018	-	0.025	-
V2 I1 R_2	0.125	-	0.005	0.024	0.013	0.007	0.028	-
V2 I2 R_1	0.055	-	-	0.007	0.016	-	0.009	-
V2 I2 R_2	0.177	-	-	0.029	0.023	-	0.018	-
V2 I3 R_1	0.092	-	-	0.012	0.024	0.007	0.022	-
V2 I3 R_2	0.254	-	-	0.017	0.02	0.005	0.015	-
V2 I4 R_1	0.009	0.095	-	-	-	-	0.008	-
V2 I4 R_2	0.005	0.124	-	-	-	-	0.019	-
V2 I5 R_1	0.028	0.627	-	-	-	-	-	-
V2 I5 R_2	0.038	0.457	-	-	-	0.006	-	-
V3 I1 R 1	-	-	-	-	-	-	-	-
V3 I1 R_2	-	-	-	-	-	-	-	-
V3 I2 R_1	-	-	-	-	-	-	-	-
V3 I2 R_2	-	-	-	-	-	-	-	-
V3 I3 R_1	-	-	-	-	-	-	-	-
V3 I3 R_2	-	-	-	-	-	-	-	-
V3 I4 R_1	-	-	-	-	-	-	-	-
V3 I4 R_2	-	-	-	-	-	-	-	-
V3 I5 R_1	-	-	-	-	-	-	-	-
V3 I5 R_2	-	-	-	-	-	-	-	-
